# Supplementary material for: Identification of distinct circulating microRNAs in acute ischemic stroke patients with type 2 diabetes mellitus
Source: Front Cardiovasc Med. 2022 Oct 6;9:1024790. doi: 10.3389/fcvm.2022.1024790 (PMC9582656; doi:10.3389/fcvm.2022.1024790)
Supplement: Supplementary file 1 [file Table_1.XLSX]

## Sheet: Sheet1
miRNA	FC	P value
hsa-miR-18a-3p	2.05059	0.000611967
hsa-miR-206	-2.72214	0.00231197
hsa-miR-130a-3p	1.37892	0.00260554
hsa-miR-4669	-4.42	0.00283516
hsa-miR-30e-5p	1.2879	0.00406534
hsa-miR-369-5p	-2.56443	0.00432191
hsa-miR-16-1-3p	2.91235	0.00447333
hsa-miR-17-5p	1.58767	0.00645053
hsa-miR-664a-5p	-1.3811	0.0074272
hsa-miR-10a-5p	-1.59219	0.00948721
hsa-miR-96-5p	1.5662	0.0102301
hsa-miR-182-5p	1.73247	0.0115791
hsa-miR-576-5p	1.36862	0.0116526
hsa-miR-486-5p	1.33395	0.0127749
hsa-miR-1307-5p	1.52764	0.0133903
hsa-miR-423-3p	1.45156	0.0134262
hsa-miR-205-5p	-1.91314	0.0135302
hsa-miR-548o-3p	3.57026	0.0136497
hsa-miR-335-5p	-1.50209	0.0138253
hsa-miR-125b-5p	-1.46149	0.0139004
hsa-miR-1-3p	-1.96144	0.0153489
hsa-miR-497-5p	-2.07838	0.0153617
hsa-miR-432-5p	-1.83687	0.0154837
hsa-miR-140-5p	1.38582	0.0156975
hsa-let-7a-3p	1.51993	0.0158469
hsa-miR-101-3p	1.3882	0.0164529
hsa-miR-652-3p	1.42048	0.0178785
hsa-miR-548h-3p	1.80517	0.018817
hsa-miR-106b-5p	1.46486	0.0201427
hsa-miR-130b-5p	-1.63381	0.0209458
hsa-miR-195-5p	-1.43746	0.021963
hsa-miR-10b-5p	-1.71611	0.0224563
hsa-miR-127-3p	-1.86222	0.0228142
hsa-miR-1537-3p	2.71076	0.0232009
hsa-miR-134-5p	-1.80671	0.0249601
hsa-miR-409-3p	-1.78072	0.0250332
hsa-miR-331-3p	-1.95819	0.0277212
hsa-miR-18a-5p	1.52223	0.0294224
hsa-miR-361-3p	-1.28133	0.0294671
hsa-miR-4511	2.18091	0.0338023
hsa-miR-20a-5p	1.27269	0.0341901
hsa-let-7f-5p	-1.28646	0.0346366
hsa-miR-379-5p	-1.84445	0.0349588
hsa-miR-3200-5p	2.261	0.0368912
hsa-miR-215-5p	-1.7827	0.0382246
hsa-miR-363-3p	1.29999	0.0420215
hsa-miR-17-3p	1.60318	0.0434819
hsa-miR-181a-5p	1.28201	0.0437768
hsa-miR-196a-5p	-1.98979	0.0461399
hsa-miR-148b-3p	1.21802	0.0470206
hsa-miR-92a-3p	1.26577	0.0495546
